# Supplementary material for: COVID-19 Pandemic Development in Jordan—Short-Term and Long-Term Forecasting
Source: Vaccines (Basel). 2021 Jul 2;9(7):728. doi: 10.3390/vaccines9070728 (PMC8310337; doi:10.3390/vaccines9070728)
Supplement: Supplementary file 1 [file vaccines-09-00728-s001.zip]

Archive with 1 entries (1 files):
- vaccines-1259220-supplementary.xlsx
